# Supplementary material for: MRI in Oral Tongue Squamous Cell Carcinoma: A Radiomic Approach in the Local Recurrence Evaluation
Source: Curr Oncol. 2025 Feb 18;32(2):116. doi: 10.3390/curroncol32020116 (PMC11854587; doi:10.3390/curroncol32020116)
Supplement: Supplementary file 1 [file curroncol-32-00116-s001.zip]

Archive with 2 entries (2 files):
- File S1. Database Anonymized.xlsx
- Supplementary Materials.pdf
