# Supplementary material for: MRI in Oral Tongue Squamous Cell Carcinoma: A Radiomic Approach in the Local Recurrence Evaluation
Source: Curr Oncol. 2025 Feb 18;32(2):116. doi: 10.3390/curroncol32020116 (PMC11854587; doi:10.3390/curroncol32020116)
Supplement: Supplementary file 1 [file curroncol-32-00116-s001.zip › File S1. Database Anonymized.xlsx]

## Sheet: PatientandClinicalFactors
n°	Age at diagnosis (years)	Sex (M=0; F=1)	Smoking Status (non-smoker=0; current smoker=1; ex smoker=2)	Alcohol Consumption (no=0; yes=1)	Type of Surgery (Transoral+ND=0; Pull-through+ND=1)	Radiological dimensions (mm)	rDOI	cT	cN	Pathological dimensions (mm)	pDOI	pT	pN	Grow Pattern	Grading	Lymphovascular Infiltration (no=0; yes=1)	Perineural Infiltration (no=0; yes=1)	Keratinization (no=0; focal=1; yes=2)	ENE (no=0; yes=1)	Adjuvant treatment (no=0; yes=1)	Loco-regional Recurrence
1	84	0	0	0	0	25	7	T2	N1	15	8	T2	N2b	infiltrative	G3	1	1	2	0	1	1
2	68	1	0	0	0	22	6.4	T2	N0	20	10	T2	N0	infiltrative	G2	1	0	2	0	1	1
3	63	1	1	1	1	26	9.2	T2	N2b	30	13	T3	N0	expansive	G2	1	0	2	0	1	0
4	55	0	0	0	1	47	17	T3	N1	20	14	T3	N0	infiltrative	G2	0	0		0	1	0
5	60	0	1	1	1	20	5	T2	N0	24	4	T1	N0	expansive	G2	0	0	2	0	0	0
6	79	1	0	0	0	13	3	T1	N0	12	3	T1	N0	expansive	G2	0	0	2	0	0	0
7	63	1	1	1	1	28	11.9	T3	N1	26	23	T3	N0	infiltrative	G3			1	0	1	0
8	74	0	2	1	1	18	8.8	T2	N1	20	8	T2	N2b	infiltrative	G2			0	0	1	0
9	65	1	1	0	0	31	3.3	T2	N1	15	5	T1	N0	expansive	G3	0	0	1	0	0	0
10	60	1	1	0	1	60	35	T3	N2c	35	25	T3	N2b	infiltrative	G2			2	0	1	0
11	74	1	0	0	1	21	11	T3	N2b	25	7	T2	N0	mixed	G2	0	0	2	0	0	0
12	79	0	0	0	1	45	20	T3	N1	35	16	T3	N0	infiltrative	G3			2	0	1	0
13	54	0	1	0	1	45	15	T3	N2b	45	18	T3	N3b	expansive	G3	0	1	0	1	1	0
14	62	1	1	0	1	43	13	T3	N1	25	15	T3	N0	infiltrative	G3	0	1	2	0	1	1
15	57	1	0	0	1	45	21	T3	N3b	40	25	T3	N3b	mixed	G2	0	1	2	1	1	0
16	49	1	0	1	1	55	34	T3	N3b	45	25	T3	N2c	infiltrative	G3			1	0	1	1
17	65	1	1	0	1	14	7.7	T2	N0	15	12	T3	N0	infiltrative	G1			2	0	0	0
18	42	0	0	0	1	36	12	T3	N0	25	12	T3	N0	infiltrative	G3	0	1	1	0	1	0
19	74	1	0	0	1	29	10	T2	N1	30	9	T2	N0	mixed	G2	0	1	1	0	0	1
20	68	0	1	1	1	27	15	T3	N1	25	7	T2	N0	mixed	G1	0	0	2	0	0	1
21	52	0	2	0	1	35	18	T3	N1	30	12	T3	N0	expansive	G2	0	1	2	0	0	0
22	66	1	1	0	1	41	16.4	T3	N0	25	20	T3	N0	expansive	G2	0	0	2	0	1	0
23	36	0	1	0	1	21	15	T3	N1	22	7	T2	N0	expansive	G3			1	0	1	0
24	41	0	0	0	0	9	4	T1	N0	7	2	T1	N0	expansive	G3	0	0	2	0	0	0
25	53	0	2	0	1	25	19	T3	N0	27	20	T3	N0	infiltrative	G3			2	0	1	0
26	81	0	2	0	1	26	11	T3	N0	25	15	T3	N1	mixed	G3	0	1	0	0	1	1
27	84	1	0	0	1	23	6	T2	N0	50	8	T3	N2b	expansive	G2	0	1	2	0	1	0
28	70	1	2	0	1	21	7	T2	N0	18	7	T2	N0	expansive	G2			2	0	0	0
29	75	1	1		0	15	4.8	T1	N0	4	4	T2	N0	infiltrative	G2					0	0
30	53	0	0	0	1	42	15.5	T3	N1	16	7	T2	N0	mixed	G2	0	1	2	0	1	0
31	76	1	1	1	0	10	3.5	T1	N0	11	1	T1	N1	infiltrative	G2				0	0	1
32	93	1	0	0	0	20	4	T1	N0	18	3	T1	N0	infiltrative	G3	0	0	1	0	0	0
33	36	1	1	1	0	16	5.4	T2	N3b	30	3	T1	N3b	expansive	G2	0	0	2	0	1	1
34	46	1	1	0	0	26	8	T2	N3b	18	4	T1	N2a	expansive	G2	0	0	2	0	0	0
35	45	0	2	0	1	25	10.3	T3	N0	20	10	T2	N2b	mixed	G2	0	1	2	0	1	0
36	74	1	0	0	0	12	5	T1	N0	10	6	T2	N0	infiltrative	G3	0	1	1	0	1	0
37	69	1	0	0	1	45	12	T3	N2b	40	20	T3	N1	expansive	G2	0	1	2	0	1	1
38	55	0	0	0	1	17	6	T2	N0	20	5	T1	N2b	expansive	G2	0	0	2	0	1	0
39	43	1	0	0	0	10	4	T1	N0	10	4	T1	N0	mixed	G3	0	0	2	0	0	0
40	64	1	0	0	0	18	7	T2	N1	15	7	T2	N3b	mixed	G2	0	1	2	1	1	0
41	32	1	0	0	1	48	16.5	T3	N0	35	12	T3	N0	mixed	G2	0	1	1	0	1	1
42	75	0	1	0	0	9	4.6	T1	N0	9	7	T2	N0	mixed	G2	0	0	2	0	0	1
43	83	1	0	0	1	31	11	T3	N1	30	18	T3	N2b	expansive	G2			2	0	1	1
44	54	0	1	1	1	45	28	T3	N3b	55	12	T3	N3b	mixed	G2	0	1	1	1	1	0
45	47	0	1	1	1	32	9	T2	N2b	10	8	T2	N3b	expansive	G3	0	0	2	1	1	1
46	47	0	0	0	0	10	5.8	T2	N0	15	6	T2	N0	expansive	G2	0	0	2	0	0	0
47	72	1	0	0	0	31	13	T3	N1	28	11	T3	N1	mixed	G2				0	1	0
48	74	1	0	0	1	25	8.7	T2	N0	25	8	T2	N1	infiltrative	G2			2	0	0	1
49	54	0	1	1	1	46	11	T3	N3b	50	22	T3	N3b	infiltrative	G2	0	1	2	1	1	0
50	80	0	0	0	1	29	11	T2	N2b	20	6	T2	N0	infiltrative	G3	0	1	2	0	0	0
51	65	0	2	0	0	17	9	T2	N0	12	4	T1	N0	infiltrative	G2	0	0	2	0	0	0
52	82	1	1	1	1	45	18	T3	N3b	30	15	T3	N3b	mixed	G3	0	1	1	1	1	1
53	71	1	2	1	1	45	20.6	T3	N3b	30	25	T3	N3b	infiltrative	G3	0	1	2	0	0	1
54	88	1	0	0	0	18	5.6	T2	N0	15	6	T2	N2b	mixed	G3	0	0	1	0	0	0
55	61	0	1	0	1	41	13	T3	N0	41	11	T3	N2b	mixed	G3	0	1	2	0	1	0
56	71	0	2	1	0	16	9.4	T2	N0	20	12	T3	N0	mixed	G2	0	1	2	0	1	1
57	46	1	0	0	1	80	34	T3	N3b	55	27	T3	N3b	mixed	G2	0	1	2	1	1	1
58	83	0	2	0	0	30	16	T3	N0	25	20	T3	N0	infiltrative	G1	0	0	2	0	0	0
59	61	1	2	0	0	18	5.1	T2	N0	7	6	T2	N0	expansive	G3	0	0	0	0	0	0
60	43	1	2	1	1	52	22	T3	N2b	45	20	T3	N2b	expansive	G2	0	1	2	0	1	1
61	64	0	1	0	1	42	18.2	T3	N2b	35	7	T2	N1	mixed	G2	1	1	1	0	0	0
62	82	1	0	0	1	35	12	T3	N2b	15	12	T3	N0	infiltrative	G3	0	0	2	0	1	0
63	69	0	2	0	1	35	22.2	T3	N1	35	12	T3	N2b	infiltrative	G3			1	0	0	1
64	69	0	2	1	1	38	16.2	T3	N1	30	12	T3	N0	infiltrative	G3			0	0	0	1
65	29	1	0	0	1	18	9	T2	N2b	35	8	T2	N2b	expansive	G2	0	1	2	0	1	1
66	44	0	1	0	1	47	19.5	T3	N2c	40	12	T3	N0	mixed	G3	0	1	1	0	1	0
67	70	1	2	0	1	30	14.2	T3	N0	15	14	T3	N0	infiltrative	G3	0	1	1	0	1	1
68	29	0	0	0	1	36	14	T3	N2b	35	13	T3	N0	mixed	G2	0	0	2	0	1	0
69	53	1	0	0	1	18	12	T3	N0	20	10	T2	N0	infiltrative	G3	0	0	2	0	0	0
70	67	0	2	1	1	37	15	T3	N1	45	15	T3	N3b	expansive	G2	0	0	2	1	1	0
71	51	0	1	0	1	40	24	T3	N3b	45	25	T3	N3b	mixed	G3	0	1	2	1	0	1
72	63	0	1	0	1	27	9	T2	N0	21	15	T3	N0	infiltrative	G2	1	0	2	0	1	1
73	69	1	2	0	1	39	11	T2	N0	15	9	T2	N0	infiltrative	G2	0	0	1	0	0	0
74	77	1	0	0	0	21	4	T2	N0	32	5	T2	N0	expansive	G3	0	0	2	0	0	0
75	71	0	0	0	1	47	28	T3	N2b	40	20	T3	N3b	infiltrative	G3	0	1	0	1	1	0
76	73	0	2	0	0	14	6	T2	N0	10	8	T2	N0	expansive	G2	0	1	2	0	0	0
77	78	0	1	0	1	45	16.7	T3	N0	40	22	T3	N3b	mixed	G3	0	1	2	1	1	0
78	57	0	1	1	1	35	28	T3	N3b	20	26	T3	N3b	infiltrative	G3	1	1	2	1	1	0
79	40	0	1	0	0	21	9	T2	N2b	25	8	T2	N0	infiltrative	G2	0	0	2	0	0	0
80	51	1	1	0	0	18	7	T2	N1	15	3	T1	N0	expansive	G1	0	0	2	0	0	0
81	58	0	2	0	0	15	6	T2	N0	15	5	T1	N0	infiltrative	G2	0	0	2	0	0	0
82	66	1	0	0	1	30	7	T2	N2b	25	5	T2	N0	expansive	G2	0	0	2	0	0	0
83	52	0	1	0	1	41	16.7	T3	N0	30	15	T3	N0	mixed	G2	0	1	2	0	1	0
84	66	0	0	0	0	18	6.5	T2	N0	18	10	T2	N0	mixed	G2	0	1	2	0	1	0
85	78	1	0	0	1	42	13	T3	N2c	42	12	T3	N2c	infiltrative	G2	1	1	2	0	1	1
86	69	0	1	1	1	36	22.2	T3	N1	30	18	T3	N1	expansive	G2	0	1	2	0	1	1
87	37	1	0	0	0	22	8	T2	N0	25	8	T2	N0	mixed	G2	0	0	2	0	0	0
88	77	0	0	1	1	53	30	T3	N0	50	25	T3	N0	mixed	G2	0	0	0	0	1	0
89	39	1	1	0	1	33	22.4	T3	N1	22	13	T3	N2b	infiltrative	G2			1	0	1	1
90	88	1	0	0	1	40	11	T3	N0	40	18	T3	N1	infiltrative	G2	1	1	2	0	0	1
91	59	0	2	1	1	40	17	T3	N2b	40	15	T3	N1	expansive	G2	0	1	2	0	1	1
92	59	0	0	1	1	37	10.6	T3	N3b	33	31	T3	N2a	infiltrative	G3	0	1	2	0	1	0

## Sheet: Radiomic Model 
n°	Large Area High Gray Level Emphasis (GLSZM)*	Large Dependence High Gray Level Emphasis (GLDM)*	Long Run Emphasis (GLRLM)*
1	74031.6	9190.05	1.06762		*Values obtained after applying the outlier removal process
2	78938.3	11189.8	1.20399
3	79245.2	8592.55	1.15759
4	104983	15124.5	1.17728
5	83586.5	9851.46	1.13391
6	59957.6	1611.92	1.15238
7	34914.9	13420	1.2365
8	93141.2	14223.1	1.12887
9	81146.6	8378.35	1.18062
10	149846	12316.3	1.22219
11	86293	11197.8	1.13338
12		13597.1	1.15625
13
14	124313		1.17973
15
16		7196.51
17	73144	7074.24	1.11193
18		15857.7
19		12289.7	1.10897
20	82322.2	9587.7	1.16984
21	50475.4	6712.62	1.2667
22	70651.4	4946.61	1.23377
23		4031.17	1.12011
24	64921.2	5206.28	1.08696
25	101432	17258.9	1.14537
26	94378.9	14404.4	1.14342
27		2451.95	1.1249
28	62251.6	2918.88	1.10053
29	57371.5	546.319	1.15501
30		5611.9	1.2262
31
32		4942.43	1.08073
33	74571.3	9196.89	1.08014
34	72043	6735.68	1.10281
35		972.381	1.20156
36	63560.5	2719.03	1.14146
37	92843.2	13540.3	1.14446
38	67371.7	4257.35	1.16209
39	72820.6	4951.8	1.14158
40	84384	15960.2	1.05475
41		8203.38	1.14955
42	68577.1	7351.61	1.04706
43	94017.8	14855	1.16037
44		10951	1.13866
45		7362.68	1.20251
46	72543.3	4713.9	1.13241
47	127610	8326.38	1.316
48	75012.8	8138.42	1.13998
49
50	88939.5	11702	1.15819
51	76098.2	7973.62	1.14594
52	124232	16819.8	1.23361
53			1.20137
54	82581.3	10639.1	1.13073
55	86692.6	11687.8	1.16935
56	101875	14989.1	1.20631
57	92699.2	9357.6	1.1992
58	77595.7	7037.64	1.18823
59	59529.7	2108.71	1.06098
60	88967	11330.5	1.22157
61		20896.6	1.12463
62	70891.7	8078.98	1.05646
63		10049	1.15427
64		7641.56	1.14149
65	88967.8	12931.5	1.15705
66			1.12455
67	85825.9	10416.7	1.19941
68	89891.3	7078.66	1.27886
69	94247	12179.4	1.22707
70	102313	9773.03	1.30693
71	83805.9	8409.51	1.19909
72	131849	12440.2	1.24902
73		19805	1.13836
74	73601.6	8442.08	1.09462
75		22378.1	1.13766
76	80316.6	8530.41	1.13672
77	150811	16466	1.27386
78	94061.7	11308.5	1.17238
79	76927.6	6677.24	1.1801
80	66332.6	4586.6	1.10955
81	66383	4672.06	1.10469
82	95888.2	7154.23	1.26339
83		15324.9	1.15184
84	71154.3	8654.91	1.07912
85	81734.1	7333.82	1.2082
86		20558.2	1.34874
87	70788.9	7698.89	1.08586
88	73750.4	4708.64	1.22335
89		6606.68	1.19875
90		11189.8	1.1404
91	94654.4	15616.3	1.15319
92	89294.3	14164.5	1.11545

## Sheet: Combined Pre-treatment Model
n°	Radiological Dimensions (mm)	Large Area High Gray Level Emphasis (GLSZM)*	Long Run Emphasis (GLRLM)*
1	25	74031.6	1.06762		*Values obtained after applying the outlier removal process
2	22	78938.3	1.20399
3	26	79245.2	1.15759
4	47	104983	1.17728
5	20	83586.5	1.13391
6	13	59957.6	1.15238
7	28	34914.9	1.2365
8	18	93141.2	1.12887
9	31	81146.6	1.18062
10	60	149846	1.22219
11	21	86293	1.13338
12	45		1.15625
13	45
14	43	124313	1.17973
15	45
16	55
17	14	73144	1.11193
18	36
19	29		1.10897
20	27	82322.2	1.16984
21	35	50475.4	1.2667
22	41	70651.4	1.23377
23	21		1.12011
24	9	64921.2	1.08696
25	25	101432	1.14537
26	26	94378.9	1.14342
27	23		1.1249
28	21	62251.6	1.10053
29	15	57371.5	1.15501
30	42		1.2262
31	10
32	20		1.08073
33	16	74571.3	1.08014
34	26	72043	1.10281
35	25		1.20156
36	12	63560.5	1.14146
37	45	92843.2	1.14446
38	17	67371.7	1.16209
39	10	72820.6	1.14158
40	18	84384	1.05475
41	48		1.14955
42	9	68577.1	1.04706
43	31	94017.8	1.16037
44	45		1.13866
45	32		1.20251
46	10	72543.3	1.13241
47	31	127610	1.316
48	25	75012.8	1.13998
49	46
50	29	88939.5	1.15819
51	17	76098.2	1.14594
52	45	124232	1.23361
53	45		1.20137
54	18	82581.3	1.13073
55	41	86692.6	1.16935
56	16	101875	1.20631
57	80	92699.2	1.1992
58	30	77595.7	1.18823
59	18	59529.7	1.06098
60	52	88967	1.22157
61	42		1.12463
62	35	70891.7	1.05646
63	35		1.15427
64	38		1.14149
65	18	88967.8	1.15705
66	47		1.12455
67	30	85825.9	1.19941
68	36	89891.3	1.27886
69	18	94247	1.22707
70	37	102313	1.30693
71	40	83805.9	1.19909
72	27	131849	1.24902
73	39		1.13836
74	21	73601.6	1.09462
75	47		1.13766
76	14	80316.6	1.13672
77	45	150811	1.27386
78	35	94061.7	1.17238
79	21	76927.6	1.1801
80	18	66332.6	1.10955
81	15	66383	1.10469
82	30	95888.2	1.26339
83	41		1.15184
84	18	71154.3	1.07912
85	42	81734.1	1.2082
86	36		1.34874
87	22	70788.9	1.08586
88	53	73750.4	1.22335
89	33		1.19875
90	40		1.1404
91	40	94654.4	1.15319
92	37	89294.3	1.11545

## Sheet: Post-treatment Clinical Model
n°	Pathological Dimensions (mm)	pN	Sex
1	15	N2b	M
2	20	N0	F
3	30	N0	F
4	20	N0	M
5	24	N0	M
6	12	N0	F
7	26	N0	F
8	20	N2b	M
9	15	N0	F
10	35	N2b	F
11	25	N0	F
12	35	N0	M
13	45	N3b	M
14	25	N0	F
15	40	N3b	F
16	45	N2c	F
17	15	N0	F
18	25	N0	M
19	30	N0	F
20	25	N0	M
21	30	N0	M
22	25	N0	F
23	22	N0	M
24	7	N0	M
25	27	N0	M
26	25	N1	M
27	50	N2b	F
28	18	N0	F
29	4	N0	F
30	16	N0	M
31	11	N1	F
32	18	N0	F
33	30	N3b	F
34	18	N2a	F
35	20	N2b	M
36	10	N0	F
37	40	N1	F
38	20	N2b	M
39	10	N0	F
40	15	N3b	F
41	35	N0	F
42	9	N0	M
43	30	N2b	F
44	55	N3b	M
45	10	N3b	M
46	15	N0	M
47	28	N1	F
48	25	N1	F
49	50	N3b	M
50	20	N0	M
51	12	N0	M
52	30	N3b	F
53	30	N3b	F
54	15	N2b	F
55	41	N2b	M
56	20	N0	M
57	55	N3b	F
58	25	N0	M
59	7	N0	F
60	45	N2b	F
61	35	N1	M
62	15	N0	F
63	35	N2b	M
64	30	N0	M
65	35	N2b	F
66	40	N0	M
67	15	N0	F
68	35	N0	M
69	20	N0	F
70	45	N3b	M
71	45	N3b	M
72	21	N0	M
73	15	N0	F
74	32	N0	F
75	40	N3b	M
76	10	N0	M
77	40	N3b	M
78	20	N3b	M
79	25	N0	M
80	15	N0	F
81	15	N0	M
82	25	N0	F
83	30	N0	M
84	18	N0	M
85	42	N2c	F
86	30	N1	M
87	25	N0	F
88	50	N0	M
89	22	N2b	F
90	40	N1	F
91	40	N1	M
92	33	N2a	M

## Sheet: Combined Post-treatment Model
n°	Sex	Large Area High Gray Level Emphasis (GLSZM)*	Long Run Emphasis (GLRLM)*
1	M	74031.6	1.06762		*Values obtained after applying the outlier removal process
2	F	78938.3	1.20399
3	F	79245.2	1.15759
4	M	104983	1.17728
5	M	83586.5	1.13391
6	F	59957.6	1.15238
7	F	34914.9	1.2365
8	M	93141.2	1.12887
9	F	81146.6	1.18062
10	F	149846	1.22219
11	F	86293	1.13338
12	M		1.15625
13	M
14	F	124313	1.17973
15	F
16	F
17	F	73144	1.11193
18	M
19	F		1.10897
20	M	82322.2	1.16984
21	M	50475.4	1.2667
22	F	70651.4	1.23377
23	M		1.12011
24	M	64921.2	1.08696
25	M	101432	1.14537
26	M	94378.9	1.14342
27	F		1.1249
28	F	62251.6	1.10053
29	F	57371.5	1.15501
30	M		1.2262
31	F
32	F		1.08073
33	F	74571.3	1.08014
34	F	72043	1.10281
35	M		1.20156
36	F	63560.5	1.14146
37	F	92843.2	1.14446
38	M	67371.7	1.16209
39	F	72820.6	1.14158
40	F	84384	1.05475
41	F		1.14955
42	M	68577.1	1.04706
43	F	94017.8	1.16037
44	M		1.13866
45	M		1.20251
46	M	72543.3	1.13241
47	F	127610	1.316
48	F	75012.8	1.13998
49	M
50	M	88939.5	1.15819
51	M	76098.2	1.14594
52	F	124232	1.23361
53	F		1.20137
54	F	82581.3	1.13073
55	M	86692.6	1.16935
56	M	101875	1.20631
57	F	92699.2	1.1992
58	M	77595.7	1.18823
59	F	59529.7	1.06098
60	F	88967	1.22157
61	M		1.12463
62	F	70891.7	1.05646
63	M		1.15427
64	M		1.14149
65	F	88967.8	1.15705
66	M		1.12455
67	F	85825.9	1.19941
68	M	89891.3	1.27886
69	F	94247	1.22707
70	M	102313	1.30693
71	M	83805.9	1.19909
72	M	131849	1.24902
73	F		1.13836
74	F	73601.6	1.09462
75	M		1.13766
76	M	80316.6	1.13672
77	M	150811	1.27386
78	M	94061.7	1.17238
79	M	76927.6	1.1801
80	F	66332.6	1.10955
81	M	66383	1.10469
82	F	95888.2	1.26339
83	M		1.15184
84	M	71154.3	1.07912
85	F	81734.1	1.2082
86	M		1.34874
87	F	70788.9	1.08586
88	M	73750.4	1.22335
89	F		1.19875
90	F		1.1404
91	M	94654.4	1.15319
92	M	89294.3	1.11545
